# Supplementary material for: A novel cell nuclei segmentation method for 3D C. elegans embryonic time-lapse images
Source: BMC Bioinformatics. 2013 Nov 19;14:328. doi: 10.1186/1471-2105-14-328 (PMC3903074; doi:10.1186/1471-2105-14-328)
Supplement: Additional file 3 — The program based our method and a sample manual. [file 1471-2105-14-328-S3.zip]

Archive with 49 entries (47 files):
- Additional_file3/
- Additional_file3/params.mat
- Additional_file3/processed_image/
- Additional_file3/processed_image/130108NHR25p1_L1-t193-p01.tif
- Additional_file3/processed_image/130108NHR25p1_L1-t193-p02.tif
- Additional_file3/processed_image/130108NHR25p1_L1-t193-p03.tif
- Additional_file3/processed_image/130108NHR25p1_L1-t193-p04.tif
- Additional_file3/processed_image/130108NHR25p1_L1-t193-p05.tif
- Additional_file3/processed_image/130108NHR25p1_L1-t193-p06.tif
- Additional_file3/processed_image/130108NHR25p1_L1-t193-p07.tif
- Additional_file3/processed_image/130108NHR25p1_L1-t193-p08.tif
- Additional_file3/processed_image/130108NHR25p1_L1-t193-p09.tif
- Additional_file3/processed_image/130108NHR25p1_L1-t193-p10.tif
- Additional_file3/processed_image/130108NHR25p1_L1-t193-p11.tif
- Additional_file3/processed_image/130108NHR25p1_L1-t193-p12.tif
- Additional_file3/processed_image/130108NHR25p1_L1-t193-p13.tif
- Additional_file3/processed_image/130108NHR25p1_L1-t193-p14.tif
- Additional_file3/processed_image/130108NHR25p1_L1-t193-p15.tif
- Additional_file3/processed_image/130108NHR25p1_L1-t193-p16.tif
- Additional_file3/processed_image/130108NHR25p1_L1-t193-p17.tif
- Additional_file3/processed_image/130108NHR25p1_L1-t193-p18.tif
- Additional_file3/processed_image/130108NHR25p1_L1-t193-p19.tif
- Additional_file3/processed_image/130108NHR25p1_L1-t193-p20.tif
- Additional_file3/processed_image/130108NHR25p1_L1-t193-p21.tif
- Additional_file3/processed_image/130108NHR25p1_L1-t193-p22.tif
- Additional_file3/processed_image/130108NHR25p1_L1-t193-p23.tif
- Additional_file3/processed_image/130108NHR25p1_L1-t193-p24.tif
- Additional_file3/processed_image/130108NHR25p1_L1-t193-p25.tif
- Additional_file3/processed_image/130108NHR25p1_L1-t193-p26.tif
- Additional_file3/processed_image/130108NHR25p1_L1-t193-p27.tif
- Additional_file3/processed_image/130108NHR25p1_L1-t193-p28.tif
- Additional_file3/processed_image/130108NHR25p1_L1-t193-p29.tif
- Additional_file3/processed_image/130108NHR25p1_L1-t193-p30.tif
- Additional_file3/processed_image/130108NHR25p1_L1-t193-p31.tif
- Additional_file3/processed_image/130108NHR25p1_L1-t193-p32.tif
- Additional_file3/processed_image/130108NHR25p1_L1-t193-p33.tif
- Additional_file3/processed_image/130108NHR25p1_L1-t193-p34.tif
- Additional_file3/processed_image/130108NHR25p1_L1-t193-p35.tif
- Additional_file3/processed_image/130108NHR25p1_L1-t193-p36.tif
- Additional_file3/processed_image/130108NHR25p1_L1-t193-p37.tif
- Additional_file3/processed_image/130108NHR25p1_L1-t193-p38.tif
- Additional_file3/processed_image/130108NHR25p1_L1-t193-p39.tif
- Additional_file3/processed_image/130108NHR25p1_L1-t193-p40.tif
- Additional_file3/processed_image/130108NHR25p1_L1-t193-p41.tif
- Additional_file3/processed_image/Thumbs.db
- Additional_file3/readme.txt
- Additional_file3/run_all.m
- Additional_file3/test_for_answer.exe
- Additional_file3/Thumbs.db
