# Supplementary material for: A novel cell nuclei segmentation method for 3D C. elegans embryonic time-lapse images
Source: BMC Bioinformatics. 2013 Nov 19;14:328. doi: 10.1186/1471-2105-14-328 (PMC3903074; doi:10.1186/1471-2105-14-328)
Supplement: Additional file 3 — The program based our method and a sample manual. [file 1471-2105-14-328-S3.zip › Additional_file3/readme.txt]

#1.
. Our segmentation program need MATLAB Compiler Runtime (MCR).
. Verify the MATLAB Compiler Runtime (MCR) is installed and ensure you    
  have installed version 8.1 (R2013a).   
. If the MCR is not installed, do the following:
  (1) enter
  
      >>mcrinstaller
      
      at MATLAB prompt. The MCRINSTALLER command displays the 
      location of the MCR Installer.

  (2) run the MCR Installer.

Or download the Windows 64-bit version of the MCR for R2013a 
from the MathWorks Web site by navigating to

   http://www.mathworks.com/products/compiler/mcr/index.html

#2.
If the MCR is installed, do the following:

  (1) Set the parameters in parameter file 'run_all.m'
    
  (2) enter 

      run_all

      at MATLAB prompt. 
