# Supplementary material for: A novel cell nuclei segmentation method for 3D C. elegans embryonic time-lapse images
Source: BMC Bioinformatics. 2013 Nov 19;14:328. doi: 10.1186/1471-2105-14-328 (PMC3903074; doi:10.1186/1471-2105-14-328)
Supplement: Additional file 3 — The program based our method and a sample manual. [file 1471-2105-14-328-S3.zip › Additional_file3/run_all.m]

function run_all
%parameters for 550 cell stage, single time point
i_begin=193;%begin time
i_end=193;%end time
r=14;%initial nuclei radius
imshow_time=193;%out image result
Z=41;%Z planes number
filename_base='processed_image\130108NHR25p1_L1';%file path
xy_res=0.09;%xy resolution
z_res=0.71;%zresolution
gray_threshold=50;%gray value threshold
size_threshold=0.3;%nuclei size threshold
merge1=0.12;%-0.5~0.5, too big will increase false negative errors number, too small will increase false positive errors number
save params.mat
!test_for_answer.exe
end
