# Supplementary material for: A novel cell nuclei segmentation method for 3D C. elegans embryonic time-lapse images
Source: BMC Bioinformatics. 2013 Nov 19;14:328. doi: 10.1186/1471-2105-14-328 (PMC3903074; doi:10.1186/1471-2105-14-328)
Supplement: Additional file 4 — The program for pre-processing and a sample manual. [file 1471-2105-14-328-S4.zip › Additional_file4_preprocessing_program/run_all.m]

function run_all

run_time=193:193;%time point
z=1:41;%z planes
double_on=0;%0==off, 1==on
iteration=5;%iteration times
dataset_name='130108NHR25p1_L1';%dataset_name
image_path='original_image';%image file path
out_path='out';%out image path
save params.mat
!comm.exe

end
